# Supplementary material for: Surface Functionalisation of Dental Implants with a Composite Coating of Alendronate and Hydrolysed Collagen: DFT and EIS Studies
Source: Materials (Basel). 2022 Jul 23;15(15):5127. doi: 10.3390/ma15155127 (PMC9351680; doi:10.3390/ma15155127)
Supplement: Supplementary file 1 [file materials-15-05127-s001.zip]

Archive with 1 entries (1 files):
- materials-1768324-SM.pdf
